# Supplementary material for: Research for a Common Thread: Insights into the Mechanisms of Six Potential Anticancer Agents
Source: Molecules. 2025 Feb 24;30(5):1031. doi: 10.3390/molecules30051031 (PMC11901853; doi:10.3390/molecules30051031)
Supplement: Supplementary file 1 [file molecules-30-01031-s001.zip]

Archive with 1 entries (1 files):
- molecules-3422172-supplementary.pdf
